# Supplementary material for: Factors associated with temporary pacing insertion in patients with inferior ST-segment elevation myocardial infarction
Source: PLoS One. 2021 May 3;16(5):e0251124. doi: 10.1371/journal.pone.0251124 (PMC8092657; doi:10.1371/journal.pone.0251124)
Supplement: S1 Dataset — (XLSX) [file pone.0251124.s002.xlsx]

## Sheet: Sheet1
No.	Age	Male=1, Female=0	temporary pacing	Placement of temporary pacing, before CAG=1, After CAG and before PCI=2, During PCI=3	Removal of temporary pacing(hospital day)	Reason for temporary pacing, HAVB=1, SSS=2, AF brady=3, Bradycardia details unknown=4	complete revascularization 0 single vessel 1 complete durind the index admission 2 complete after the admission 3 incomplete	1 complete revascularization during the index admission 0 other	Height(cm)	Body weight(kg)	BMI	Current smoker	HTN defined as SBP>140 or DBP>90 or medication_at admission	DM defiend as HbA1c>6.5% or medication_at admission	HbA1c at admission	Dyslipidemia defined as Tcho≥220 or LDL≥140 or medication_at admission	Creatinine at admission(mg/dL)	eGFR	eGFR<60	CRF on HD_at admission	Hb at admission	CRP at admission	BNP	Previous MI	Previous CABG	Previous PCI	Killip class (1or 2, 3, 4)	Cardiac arrest at prehospital or ER	Shock vital at ER	prehospital syncope	HAVB at admission	temporary pacing	no temporary pacing with HAVB	reason for no temporary pacing with HAVB	Atrial fibrillation	SBP at admission(mmHg)	DBP at admission(mmHg)	HR at admission(bpm)	Admission route, Referred from another hospital=1, Walk in=2, Ambulance transport=3	From the onset, Within 24 hours=1, Over 24 hours=2, Undetermined=0	Aspirin	Thienopyridine	Statin	Ca channel blocker	ACE-inhibitor, ARB	β blocker	Diuretic	Oral antidiabetic	Insulin
1	86	1	1	1	7	1	0	1	152	54	23.3726	1	1	0	5.7	1	4.27	11	1	0	14	3.48	1485.1	0	0	0	4	0	1	0	1	1	0		0	123	60	41	3	2	0	0	0	1	1	0	0	0	0
2	73	1	0				0	1	166	65	23.5883	0	1	0		1	0.74	95.5	0	0	11.9	0.11	76.4	1	0	1	1or2	0	0	0	0	0	0		0	124	73	67	1	1	1	0	1	0	1	0	0	0	0
3	79	1	0				1	1	169	75	26.2596	0	1	0	5.6	1	0.64	90.2	0	0	12.7	0.16	27.5	0	0	0	1or2	0	0	0	0	0	0		1	127	88	74	1	1	0	0	0	0	0	0	0	0	0
4	98	1	0				3	0	156	56	23.0112	0	0	0	5.6	1	1.79	27.5	1	0	12	0.28	213.9	1	0	1	1or2	0	0	0	0	0	0		0	92	54	70	1	1	1	0	1	0	0	0	0	0	0
5	70	1	0				0	1	165	60	22.0386	1	0	0	5.9	1	1.08	52.7	1	0	15.1	0.18	18.8	0	0	0	1or2	0	0	0	0	0	0		0	136	70	66	3	1	0	0	0	0	0	0	0	0	0
6	70	1	0				1	1	163.1	47.4	17.8185	1	1	1	8.3	1	0.81	72.2	0	0	14.7	0.14	174	1	0	1	1or2	0	0	0	0	0	0		0	194	111	97	3	1	0	0	0	0	0	0	0	0	0
7	77	1	1	2	9	1	1	1	176	77	24.858	0	1	1	7.3	0	1.41	38.3	1	0	13.6	14.7	1496.9	0	0	0	3	0	0	0	0	1	0		0	124	70	90	1	1	1	0	0	1	1	0	0	1	1
8	47	1	0				3	0	164	62	23.0518	0	1	0	6	1	1.05	60.9	0	0	16.6	0.32	7.6	0	0	0	1or2	0	0	0	0	0	0		0	140	100	72	3	1	0	0	0	1	0	0	0	0	0
9	67	1	1	2	1	1	3	0	173	72	24.0569	1	0	0	5.5	0	0.89	65.9	0	0	15.2	0.08	7.6	0	0	0	1or2	0	1	1	1	1	0		0	80	59	16	3	1	0	0	0	0	0	0	0	0	0
10	58	1	1	2	1	1	1	1	167	72.3	25.9242	0	1	0	6.3	1	0.7	89.4	0	0	12.2	0.08	13.1	0	0	0	1or2	0	1	1	0	1	0		0	123	81	51	3	1	0	0	0	0	0	0	0	0	0
11	61	1	0				0	1	170	64.6	22.3529	1	0	0		1	0.75	81.7	0	0	13.7	0.44	10.7	1	0	1	1or2	0	0	0	0	0	0		0	133	86	71	3	1	0	0	0	0	0	0	0	0	0
12	66	1	0				3	0	170	65	22.4913	1	1	0	6.3	0	0.65	93.4	0	0	14.4	0.16	150.3	0	0	0	1or2	0	0	0	1	0	1	good junctional escape rhythm	1	122	69	53	3	1	1	1	0	1	1	0	0	0	0
13	93	1	1	1	1	1	0	1	165	57.2	21.0101	0	1	0	5.7	0	0.95	55.9	1	0	14	0.09	31.6	0	0	0	4	0	1	1	1	1	0		0	104	51	41	3	1	0	0	0	1	0	0	0	0	0
14	77	1	1	2	1	1	3	0	158	65	26.0375	0	1	0	6.2	0	1.44	37.4	1	0	14.6	0.13	36.1	0	0	0	1or2	0	0	0	1	1	0		0	121	69	48	1	1	0	0	0	1	1	0	0	0	0
15	85	1	1	1	1	1	3	0	160	53.5	20.8984	1	1	1	6.4	0	3.2	15.2	1	0	9.3	15.64	2262.7	1	0	1	1or2	0	0	0	1	1	0		0	125	42	51	1	0	0	0	1	1	1	0	1	0	0
16	64	1	0				2	0	169	59	20.6575	0	1	1	5.9	1	0.82	69.4	0	0	13	2.15		0	0	0	1or2	0	0	0	0	0	0		0	98	68	96	3	1	0	0	1	0	0	0	0	0	0
17	57	1	0				0	1	163	72	27.0993	1	0	1	6.2	1	0.64	99.1	0	0	14.1	0.31	36.6	0	0	0	1or2	0	0	0	0	0	0		0	138	74	84	1	1	0	0	0	0	0	0	0	0	0
18	51	1	0				1	1	171	86	29.4108	1	1	1	7.1	0	0.95	66.4	0	0	17.4	0.09	8.3	0	0	0	1or2	0	0	0	0	0	0		0	153	97	53	3	1	0	0	1	0	0	0	0	1	0
19	63	1	0				2	0	173	57.7	19.279	1	1	0	5.5	1	1.22	47.5	1	0	13.4	0.34	8.5	0	0	0	1or2	0	0	0	0	0	0		0	121	63	58	3	1	0	0	1	1	1	0	0	0	0
20	74	0	1	1	1	1	0	1	145	40	19.025	0	0	0	6.8	0	0.8	46.2	1	0	12.9	0.59	525.7	0	0	0	1or2	0	1	0	1	1	0		1	82	46	38	3	1	0	0	0	0	0	0	1	0	0
21	66	1	1	1	1	1	2	0	170	65	22.4913	1	1	0	5.4	1	1.02	57	1	0	16.1	0.16	17.4	0	0	0	1or2	0	0	0	1	1	0		0	130	68	56	1	1	0	0	0	1	0	0	0	0	0
22	83	0	0				3	0	139	49.2	25.4645	0	1	0	5	1	8.04	4.1	1	1	12.3	2.66	3443.4	0	0	0	3	0	0	0	0	0	0		0	127	61	74	3	1	0	1	0	1	1	1	0	0	0
23	67	1	0				0	1	178	75	23.6713	1	1	0	5.7	0	0.86	57.4	1	0	13.9	0.58	61.3	0	0	0	1or2	0	0	0	0	0	0		0	141	82	55	3	1	0	0	0	0	1	0	0	0	0
24	68	1	0	0			3	0	150	55	24.4444	1	0	0	5.2	1	0.74	74.8	0	0	14.9	0.39		0	0	0	1or2	0	0	0	0	0	0		0	132	82	58	1	1	1	0	0	0	0	0	0	0	0
25	61	0	1	1	1	1	3	0	150	55	24.4444	0	1	0	6	1	1.03	42.7	1	0	12.9	0.13	447.1	0	0	0	4	1	1	1	0	1	0		0	89	66	88	3	1	0	0	0	0	0	0	0	0	0
26	70	1	0				2	0	160	69.6	27.1875	0	1	0	4.9	0	1.14	49.7	1	0	16.7	0.11	22.7	0	0	0	1or2	0	0	0	0	0	0		0	210	128	66	1	1	0	0	0	1	0	1	0	0	0
27	75	1	0				0	1	166	59.5	21.5924	1	1	0	5.2	1	0.73	79.3	0	0	12.4	0.53	295.3	0	0	0	1or2	0	0	0	0	0	0		1	148	81	80	3	1	1	0	0	1	0	0	0	0	0
28	62	1	0				0	1	168.4	75.3	26.5528	1	1	0	5.8	0	0.79	76.8	0	0	13.7	0.47	26.6	0	0	0	1or2	0	1	0	0	0	0		0	85	62	63	1	1	0	0	0	0	1	0	0	0	0
29	54	1	0				1	1	169	65	22.7583	1	0	1	5.9		0.61	106	0	0	16	0.1	21.5	0	0	0	1or2	0	0	0	0	0	0		0	109	76	88	1	1	0	0	0	0	0	0	0	1	0
30	78	0	1	1	1	3	0	1	155	65	27.0552	0	1	0	6.2	0	0.65	65.8	0	0	13.9	0.26	260.9	0	0	0	1or2	0	1	0	0	1	0		1	111	35	49	1	1	0	0	0	0	0	0	1	0	0
31	78	1	0				0	1	158	60	24.0346	0	1	0	6.3	1	0.87	64.7	0	0	12.2	0.08	81.3	0	0	0	1or2	0	0	0	0	0	0		0	148	76	90	1	2	0	0	1	1	1	1	0	0	0
32	54	1	1	3	1	2	1	1	168	74	26.2188	1	0	1	9.5	1	0.59	110	0	0	14.7	0.65	66.2	0	0	0	1or2	0	0	0	0	1	0		0			57	1	1	0	0	0	0	0	0	0	1	1
33	58	0	0				0	1	153	44.9	19.1807	1	1	0	5.5	1	0.72	64	0	0	13.1	8.06	81.4	0	0	0	1or2	0	0	0	0	0	0		0	148	85	72	3	1	0	0	0	0	0	0	0	0	0
34	73	1	0				0	1				0	1	0	5.6	0	0.86	66.8	0	0	13.1	0.14	242.2	0	0	0	4	1	1	1	0	0	0		0	155	106	110	3	1	0	0	0	0	0	0	0	0	0
35	55	1	0				1	1	173	80.9	27.0306	0	1	1	7.4	0	1.11	54.8	1	0	13.5	0.26	122.3	0	0	0	1or2	0	0	0	0	0	0		0	122	66	46	1	1	0	0	0	1	0	0	0	1	0
36	60	0	0				1	1	147	52	24.064	1	1	0	5.9	0	0.67	68.6	0	0	14.4	0.49	21.3	0	0	0	1or2	0	0	0	0	0	0		0	161	88	58	3	1	0	0	0	0	1	0	0	0	0
37	44	1	1	2	1	1	0	1	168	68	24.093	1	1	0	6.2	1	0.8	83.6	0	0	14.7	0.38	13.4	0	0	0	1or2	0	0	0	0	1	0		0	118	74	66	3	1	0	0	0	0	0	0	0	0	0
38	78	1	0				1	1	168	68	24.093	0	1	0	6.3	0	0.71	80.8	0	0	13.6	0.21	24.9	0	0	0	1or2	0	0	0	0	0	0		0	169	100	90	1	1	0	0	0	0	0	0	0	0	0
39	77	0	1	2	1	1	3	0	153	38	16.2331	0	0	1	7	1	0.75	56.5	1	0	10.2	0.69	1224.5	0	0	0	1or2	0	0	0	1	1	0		0	135	78	75	1	0	0	0	0	0	0	0	0	0	0
40	77	1	1	1	1	1	3	0	163	64	24.0882	0	1	1	8.8	0	1.15	47.9	1	0	13	0.33	184.4	0	0	0	1or2	0	1	0	1	1	0		0	77	36	30	3	1	0	0	0	0	1	0	0	1	0
41	65	1	0				3	0	160	44.7	17.4609	0	0	0	5.9	0	1.05	53.8	1	0	7.7	7.88	149.4	0	0	0	1or2	0	0	0	0	0	0		0	102	48	56	3	1	0	0	0	0	0	0	1	0	0
42	82	1	0				1	1	162	63	24.0055	0	0	0	5.6	0	0.76	82.2	0	0	13	9	643	0	0	0	1or2	0	0	0	0	0	0		0	138	69	72	1	1	0	0	0	0	0	0	0	0	0
43	80	1	1	2	1	2	0	1	158	53	21.2306	1	1	0	5.3	0	0.86	65.1	0	0	10	0.11	47.5	0	0	0	1or2	0	0	0	0	1	0		0	98	40	66	3	1	0	0	0	0	1	0	0	0	0
44	77	1	0				3	0	163	58.3	21.9429	1	0	1	6.4	0	0.58	101.2	0	0	10.8	0.44	380.8	0	0	0	1or2	0	0	0	0	0	0		0	112	72	78	1	1	0	0	0	0	0	0	0	0	0
45	63	1	0				2	0	161	62	23.9188	1	1	0	5.9	0	0.51	123.4	0	0	13.8	0.42	163.7	0	0	0	1or2	0	0	0	0	0	0		0	129	69	72	3	1	0	0	0	1	1	0	0	0	0
46	92	1	0				0	1	159	75	29.6665	0	1	0	6.4	0	0.96	55.4	1	0	12.9	0.62	590.6	0	0	0	1or2	0	0	0	0	0	0		1	132	93	91	1	2	1	0	0	1	0	0	0	0	0
47	85	0	0				1	1	150	52	23.1111	0	1	0	5.8	1	0.61	68.8	0	0	13.9	0.05	116.5	0	0	0	1or2	0	0	0	0	0	0		0	193	103	72	1	1	1	1	1	1	1	1	0	0	0
48	86	0	0				3	0	150	62	27.5556	0	1	1	8.2	1	1.08	36.7	1	0	13.9	0.85	644.6	0	0	0	1or2	0	0	0	0	0	0		0	170	106	110	1	1	0	0	1	1	0	0	1	0	0
49	75	1	0				1	1	170	64	22.1453	0	1	1	8	1	1.66	32.3	1	0	11.3	0.05	10.1	1	0	1	4	0	1	0	0	0	0		0	77	40	30	3	1	1	0	1	1	1	0	0	0	0
50	66	1	0				0	1	172.4	83.2	27.993	0	1	0	6.3	1	1.15	54.7	1	0	15.5	0.3	18.4	0	0	0	1or2	0	0	0	0	0	0		0	134	90	74	3	1	0	0	0	0	0	0	0	0	0
51	43	1	0				0	1	167	78	27.968	1	1	1	6.8	1	1.03	63.8	0	0	14	0.34	34.8	0	0	0	1or2	0	0	0	0	0	0		0	134	82	78	3	1	0	0	0	0	0	0	0	0	0
52	71	1	0				1	1	157	60	24.3418	1	1	0	5.5	1	0.51	119.2	0	0	13.7	0.1	39.9	0	0	0	1or2	0	0	0	0	0	0		0	185	110	84	1	1	1	0	0	1	1	1	0	0	0
53	80	1	0				0	1	161	62.1	23.9574	1	0	0	6.2	0	1.01	54.6	1	0	12.9	0.06	39.4	0	0	0	1or2	0	0	0	0	0	0		0	106	66	61	3	1	0	0	0	0	0	0	0	0	0
54	68	1	0				3	0	170	63	21.7993	1	1	1	9.6	1	0.76	78	0	0	12.7	1.19	384	0	0	0	1or2	0	0	0	0	0	0		0	97	65	88	1	2	0	0	0	0	0	0	0	0	0
55	59	1	0				1	1	167	70	25.0995	0	1	0	5.6	0	0.99	84.9	0	0	13.4	0.11	112.1	0	0	0	4	0	0	0	0	0	0		0	75	57	50	3	1	0	0	0	0	0	0	0	0	0
56	41	1	0				0	1	170	76.2	26.3668	1	1	0	6.4	1	0.71	70.7	0	0	16.3	0.11	4.3	0	0	0	1or2	0	0	0	0	0	0		0	122	96	86	3	1	0	0	0	0	0	0	0	0	0
57	56	1	0				0	1	173	92	30.7394	1	1	1	6.8	1	1.08	56.2	1	0	16.7	1.07	54.8	0	0	0	1or2	0	0	0	0	0	0		0			74	1	2	0	0	0	1	1	0	0	1	0
58	49	1	0				2	0	167	75	26.8923	1	1	0	5.5	1	0.87	73.9	0	0	14.1	0.07	68.6	0	0	0	1or2	0	0	0	0	0	0		0	126	62	60	1	1	0	0	0	0	0	0	0	0	0
59	79	0	0				1	1	145.5	58.4	27.5859	0	1	1	6.3	1	0.45	89.3	0	0	12.7	0.06	84.4	0	0	0	1or2	0	0	0	0	0	0		0	133	70	99	2	1	0	0	0	0	1	0	0	0	0
60	63	0	0				3	0	153	47.7	20.3768	0	1	0	5.3	1	9.46	4.8	1	1	11.8	0.14	1250.2	0	0	0	1or2	0	0	0	0	0	0		0	112	97	95	3	1	0	1	0	0	0	1	0	0	0
61	85	1	1	1	3	1	0	1	160	45	17.5781	0	0	0	5.4	0	8.23	5.4	1	1	10.6	0.12	642.4	0	0	0	1or2	0	1	0	1	1	0		0	74	43	39	3	2	0	0	0	0	0	0	0	0	0
62	72	1	0				0	1	161	74.5	28.7412	0	1	1	6.2	1	1.03	55	1	0	13.5	0.08	405	1	0	1	1or2	0	0	0	0	0	0		0	129	44	86	3	1	1	1	1	1	1	1	1	0	0
63	49	1	0				0	1	170	76	26.2976	1	1	1	8.6	1	0.56	119.7	0	1	16.8	17.6	142.2	0	0	0	1or2	0	0	0	1	0	1	transient	0	148	86	64	1	1	0	0	1	0	0	0	0	1	1
64	77	1	0				1	1	157	56.5	22.9218	0	1	0	5.7	0	1.12	49.3	1	0	13.4	0.13	48.3	0	0	0	4	1	1	0	0	0	0		0	120	65	60	3	1	0	0	0	1	0	0	0	0	0
65	72	1	0				0	1	171	69.4	23.7338	0	1	0	5.8	0	0.51	86	0	0	13.9	0.45	60.7	0	0	0	1or2	0	0	0	0	0	0		0	136	92	61	3	1	0	0	0	1	1	0	0	0	0
66	79	1	1	2	1	1	0	1	168	68	24.093	0	1	0	5.7	0	0.87	78.1	0	0	13.8	2.29	29.1	0	0	0	1or2	0	0	0	1	1	0		0	122	60	55	3	1	0	0	0	0	0	0	0	0	0
67	86	0	1	1	1	1	1	1	153	39.8	17.002	0	0	0	5.8	0	0.77	53.1	1	0	9.8	0.02	240.2	0	0	0	1or2	0	1	0	1	1	0		0	84	34	39	3	1	0	0	0	0	0	0	0	0	0
68	69	0	0				3	0	153	60	25.6312	0	1	1	6.6	1	0.57	78.7	0	0	14.1	0.18	170.8	0	0	0	1or2	0	0	0	0	0	0		0	169	72	66	3	1	1	0	1	1	1	1	0	1	1
69	68	0	0				0	1	149.5	54.4	24.3398	0	0	1	13.3	0	0.57	53.8	1	0	11.9	0.34	243.6	0	0	0	1or2	0	1	0	0	0	0		0	88	57	50	3	1	0	0	0	0	0	0	0	0	0
70	79	1	0				2	0	160	69	26.9531	0	0	0	5.8	1	1.14	48	1	0	12.7	0.46	287.4	1	0	1	1or2	0	0	0	0	0	0		0	96	51	58	1	1	1	0	1	0	0	0	0	0	0
71	72	0	0				0	1	162	46.5	17.7183	0	0	0	5.8	1	0.48	93.8	0	0	13.5	0.18	13.2	0	0	0	1or2	0	0	0	0	0	0		0	100	60	72	3	1	0	0	0	0	0	0	0	0	0
72	80	0	0				1	1	157	37	15.0108	1	0	0	5.8	0	0.72	58.4	1	0	11.5	3.81	765.4	0	0	0	1or2	0	0	0	0	0	0		0	98	55	82	1	2	0	0	0	0	0	0	0	0	0
73	68	1	1	1	1	1	0	1	165	69	25.3444	1	1	0	5.7	1	0.97	59.8	1	0	13	0.25	12.5	0	0	0	1or2	0	0	0	1	1	0		0	119	76	42	3	1	0	0	0	1	0	0	0	0	0
74	44	1	0				0	1	179	83	25.9043	1	0	1	10.7	0	0.75	89.7	0	0	14.2		4	0	0	0	1or2	0	0	0	0	0	0		0	111	59	74	3	1	0	0	0	0	0	0	0	1	0
75	42	0	0				0	1	156	35	14.382	1	0	0	4.7	1	0.5	104.7	0	0	11.8	0.01	107.7	0	0	0	4	0	1	0	0	0	0		0	77	61	42	3	1	0	0	0	0	0	0	0	0	0
76	76	1	0				1	1	168	56	19.8413	0	1	0	5.3	0	0.7	82.7	0	0	11.3	0.04	36.6	0	0	0	1or2	0	0	0	1	0	1	good junctional escape rhythm	0	102	60	44	1	1	0	0	0	1	0	0	0	0	0
77	58	1	0				3	0	168	65.5	23.2072	1	1	0	4.7	0	8.42	5.9	1	0	16.5	4.97		1	0	1	4	1	1	1	0	0	0		0	50	29	139	3	1	0	0	0	0	1	1	0	0	0
78	68	1	0				3	0	159.7	61.2	23.9962	0	1	1	7.1	1	7.11	7.8	1	1	14.2	28.92		0	0	1	1or2	0	0	0	0	0	0		0	108	49	88	1	1	1	1	1	1	1	1	0	1	0
79	74	1	0				0	1	167.3	80.2	28.6538	1	1	0	5.6	1	3.16	16	1	0	11.4	0.1	68.7	0	0	0	1or2	0	0	0	0	0	0		0	116	72	78	3	1	1	0	0	0	1	0	0	0	0
80	49	0	0				2	0	155	87	36.2123	0	1	0		1	0.73	66.2	0	0	13.7	0.19	148.4	1	0	1	1or2	0	0	0	0	0	0		0	147	86	59	3	1	1	0	1	1	1	0	0	0	0
81	77	0	1	2	1	2	3	0	148	50	22.8269	0	0	0	6.2	1	1.04	39.5	1	0	10	0.09	30.7	0	0	0	4	0	0	0	0	1	0		0	78	44	43	3	1	0	0	0	0	0	0	0	0	0
82	59	1	0				2	0	173	76.7	25.6273	0	1	1	8.8	1	1.43	40.7	1	0	11.4	9.8	504.4	0	0	0	1or2	0	0	0	0	0	0		0	159	100	115	1	0	1	0	0	0	0	0	0	0	0
83	61	1	0				2	0	172	66.7	22.546	1	1	1	6.5	1	0.92	65.3	0	0	14.6	0.38	22.9	0	0	0	1or2	0	0	0	0	0	0		0	186	101	81	3	1	0	0	1	0	1	0	0	1	0
84	87	0	1	2	1	2	3	0	140	40	20.4082	0	0	0	5.4	1	0.65	63.7	0	0	10	5.48	690.8	0	0	0	1or2	0	0	1	0	1	0		0	134	68	83	3	1	0	0	0	0	0	0	0	0	0
85	91	1	1	1	1	1	3	0	150	68	30.2222	0	0	1	7.2	0	1.12	47	1	0	9.8	1.07	336.3	0	0	0	1or2	0	0	0	1	1	0		0	130	59	35	1	2	0	0	0	0	0	0	0	1	0
86	86	0	0				3	0	146	46	21.58	0	1			1	0.63	66.2	0	0	13.1	0.29	212.9	0	0	0	1or2	0	0	0	0	0	0		0	157	71	80	1	1	0	0	0	0	0	0	0	0	0
87	84	0	0				2	0	147	45	20.8247	0	1	1	5.7	0	10.02	3.2	1	1	11.8	0.23	1542.6	0	0	0	1or2	0	0	0	0	0	0		0	169	73	72	3	1	1	0	0	1	1	0	0	0	0
88	75	1	0				2	0	165	60	22.0386	0	1	0	6	1	0.62	94.8	0	0	15.8	0.01	86.8	0	0	0	1or2	0	0	0	0	0	0		0	183	119	102	1	1	0	0	0	0	0	0	0	0	0
89	81	1	0				1	1	158	59.6	23.8744	0	1	0	5.4	0	1.15	47.2	1	0	11.6	10	469	0	0	0	3	0	0	0	0	0	0		0	98	60	123	3	1	0	0	0	1	1	0	0	0	0
90	64	1	1	2	1	2	0	1	170	60	20.7612	1	0	0	5.8	0	0.63	97.5	0	0	13	0.16	9.3	0	0	0	1or2	0	0	0	0	1	0		0	105	72	64	3	1	0	0	0	0	0	0	0	0	0
91	48	1	1	1	1	1	2	0	170	84	29.0657	1	1	0		1	1.73	35.1	1	0	15.2	0.13	9.5	0	0	0	1or2	0	0	0	0	1	0		0	149	97	60	3	1	0	1	0	0	1	0	0	0	0
92	46	1	0				1	1	174	75	24.7721	1	1	1	11.3	1	0.48	144.3	0	0	15.7	0.05	4	0	0	0	1or2	0	0	0	0	0	0		0	148	91	98	1	1	0	0	0	0	0	0	0	1	0
93	69	1	1	1	1	1	0	1	166	52	18.8707	0	1	0	5.7	0	0.85	68.7	0	0	9	3.03	96	0	0	0	1or2	0	1	0	1	1	0		0	76	49	36	3	1	0	0	0	1	1	0	0	0	0
94	46	1	0				2	0	174	68	22.46	1	0	0	5.6	1	0.66	101.9	0	0	15.1	0.05	66.8	0	0	0	1or2	0	0	0	0	0	0		0	129	84	72	1	1	0	0	0	0	0	0	0	0	0
95	80	1	0				1	1	173.2	64.7	21.5679	0	1	1	7.3	1	1.04	52.8	1	0	12.8	0.02	101.9	1	0	1	1or2	0	0	0	0	0	0		0	150	82	68	2	1	1	1	1	0	1	1	1	1	0
96	69	1	0				0	1	166	58.9	21.3747	1	1	1	6.7	1	2.82	18.5	1	0	12.4	0.17	167.5	1	0	1	1or2	0	0	0	0	0	0		0	140	86	90	1	1	0	1	1	0	1	0	0	1	1
97	45	1	0				2	0	165	53.5	19.6511	1	0	0	5.6	0	0.61	111.7	0	0	16.5	0.18	6.1	0	0	0	1or2	0	0	0	0	0	0		0	125	78	88	3	1	0	0	0	0	0	0	0	0	0
98	83	1	0				2	0	159	56.7	22.4279	0	1	0	6.2	0	0.98	55.8	1	0	16.3	0.41	102.9	0	0	0	1or2	0	0	0	0	0	0		0	208	112	80	1	1	0	0	0	0	0	0	0	0	0
99	44	1	1	1	1	1	0	1	175	110	35.9184	1	1	1	9	1	0.91	71.2	0	0	16.9	0.2	6.5	0	0	0	1or2	0	0	0	0	1	0		0	158	80	66	3	1	0	0	0	0	0	0	0	0	0
100	28	1	1	3	2	4	0	1	177	98.2	31.3448	1	0	0	6	0	0.97	77.1	0	0	13.3	0.18	4	0	0	0	1or2	0	0	0	0	1	0		0	122	71	68	3	1	0	0	0	0	0	0	0	0	0
101	86	1	0				1	1	167	64.7	23.1991	0	0	0	5.9	1	0.77	71.9	0	0	13.8	0.02	32.3	0	0	0	1or2	0	0	0	0	0	0		0	120	60	80	1	1	0	0	1	0	0	0	0	0	0
102	84	0	1	1	2	2	1	1	150	49.5	22	0	1	0	5.8	0	2.22	16.8	1	0	10.8	7.14	277.7	0	0	0	4	0	1	1	0	1	0		0	80	36	62	3	1	0	0	0	1	0	0	1	0	0
103	70	1	0				1	1	162	59	22.4813	0	0	0	6.3	1	0.68	87.4	0	0	14.7	0.11	143.3	0	0	0	1or2	0	0	0	0	0	0		0	133	88	74	1	0	0	0	0	0	0	0	0	0	0
104	91	0	0				1	1	145	51	24.2568	0	1	0	6.5	1	0.83	48.2	1	0	11.1	0.06		1	0	1	4	0	0	1	0	0	0		0	139	105	72	3	1	0	0	1	0	0	0	1	0	0
105	83	1	1	2	1	2	0	1	164	61	22.68	1	1	1	7.2	1	3.57	13.6	1	0	13	6.33	979.4	0	0	0	4	0	0	0	0	1	0		0	131	100	47	3	1	0	0	0	0	1	0	0	0	0
106	70	0	0				1	1	140	33.9	17.2959	1	1	0		0	0.66	66.7	0	0	11.8	10.61	128.9	0	0	0	1or2	0	0	0	0	0	0		0	123	64	120	3	1	0	0	0	1	1	0	0	0	0
107	68	1	0				3	0	160	60	23.4375		0	0	5.6	0	0.76	63.4	0	0	10.9	0.13	299.7	0	0	0	4	1	1	1	0	0	0		0	132	116	57	3	1
108	75	1	0				0	1	165	69	25.3444	0	1	0	5.9	1	1.22	47.8	1	0	12	0.19	192.2	1	0	1	1or2	0	0	0	0	0	0		0	114	90	43	1	1	0	0	1	1	1	0	0	0	0
109	77	0	0				3	0	147	47.2	21.8428	0	1	1	7.3	0	0.81	51.9	1	0	13.2	0.06	67.2	0	0	0	1or2	0	0	0	0	0	0		0	104	48	44	3	1	0	0	0	0	0	0	0	1	0
110	47	1	0				0	1	176	84	27.1178	1	0	1	10.3	0	0.69	96.4	0	0	15.1	10.01	116.2	0	0	0	1or2	0	0	0	0	0	0		0	126	94	92	1	2	0	0	0	0	0	0	0	0	0
111	54	1	0				0	1	169	82	28.7105	1	0	1	11.5	1	0.57	114.2	0	0	15.6	13.89	165.4	0	0	0	1or2	0	0	0	0	0	0		0	144	100	80	1	2	0	0	0	0	0	0	0	0	0
112	61	1	1	3	1	2	0	1	172	89	30.0838	1	1	1	7.1	1	0.57	110.3	0	0	16	0.26	44.2	0	0	0	1or2	0	0	0	0	1	0		0	140	100	70	1	1	0	0	0	0	0	0	0	0	0
113	61	1	0				0	1	161	59	22.7615	0	1	0	6.1	1	1	59.6	1	0	13.4	0.09	6.4	1	0	1	1or2	0	0	0	0	0	0		0	95	42	98	3	1	1	0	1	0	1	0	0	0	0
114	48	1	0				0	1	185	80	23.3747	1	0	0	6.3	0	0.98	48	1	0	12.7	4.03	81.4	0	0	0	4	1	1	1	0	0	0		0	112	86	98	3	1	0	0	0	0	0	0	0	0	0
115	65	1	0				1	1	167	78.5	28.1473	1	1	1		0	0.8	60.5	0	0	14.2	0.69	41.9	0	0	0	4	0	0	0	0	0	0		0	136	86	73	3	1	0	0	0	0	0	0	0	1	0
116	56	1	0				1	1	176	89	28.7319	1	0	1	8.6	0	1.4	42.3	1	0	13	10.67	878.2	0	0	0	1or2	0	0	0	0	0	0		0	124	75	92	1	2	1	0	0	0	0	0	0	0	0
117	54	1	1	2	1	1	1	1	175	70	22.8571	1	1	0	5.6	1	1	61.7	0	0	13.9	0.08	56.2	0	0	0	1or2	0	0	0	0	1	0		0	137	83	42	3	1	0	0	0	0	1	1	0	0	0
118	48	1	1	2	1	1	0	1	168	80	28.3447	1	1	1	13.3		1.61	37.9	1	0	13.3	0.45	20.4	0	0	0	1or2	0	0	0	1	1	0		0	139	75	38	3	1	0	0	0	1	1	1	0	1	1
119	59	1	0				1	1	170	75.4	26.09	0	1	1	9.4	1	1.03	58.3	1	0	16.5	0.93	186.6	0	0	0	1or2	0	0	0	0	0	0		1	163	113	85	3	1	0	0	0	0	0	0	0	0	0
120	77	1	1	1	1	1	2	0	162	56.5	21.5287	0	1	0	5.3	0	1.11	49.8	1	0	13.2	0.04	70.6	0	0	0	1or2	0	0	0	0	1	0		0	121	69	70	1	1	0	0	0	0	0	0	0	0	0
121	78	0	0				1	1	149	52	23.4224	0	1	0	6.3	0	0.75	56.2	1	0	11.6	1	1262.4	0	0	0	1or2	0	0	0	1	0	1	transient	0	128	58	43	1	1	0	0	0	0	0	0	0	0	0
122	87	0	0				3	0	141	43.1	21.679	0	1	1	10.6		0.51	83.1	0	0	8.9	2.61	121.4	0	0	0	1or2	0	0	0	0	0	0		0	217	92	80	3	1	0	0	0	1	0	0	0	0	1
123	78	1	0				0	1	165	85	31.2213	0	1	1	6.6	0	0.99	56.2	1	0	13.9	0.13	71.5	0	0	0	1or2	0	0	0	0	0	0		0	119	69	70	1	1	0	0	0	1	1	0	0	0	0
124	51	1	0				0	1	173	87	29.0688	1	1	0	5.4	0	0.82	78	0	0	16.6	2.74	31.8	0	0	0	1or2	0	0	0	0	0	0		0	159	114	73	1	2	0	0	0	0	0	0	0	0	0
125	71	1	0				0	1	168	64	22.6757		0	0	6	1	0.69	85.7	0	0	14.6	0.06	26.3	0	0	0	1or2	0	0	0	0	0	0		0	132	94	75	1	1	0	0	0	0	0	0	0	0	0
126	72	1	0				1	1	164	64.9	24.13	0	1	0	5.5	1	0.94	60.8	0	0	14.3	10.86	92.4	0	0	0	1or2	0	0	0	0	0	0		0	144	91	70	1	2	0	0	0	0	0	0	0	0	0
127	69	1	0				1	1	172	70	23.6614	0	1	0	5.9	1	0.65	92.2	0	0	16.1	0.87	48.5	1	1	0	1or2	0	0	0	0	0	0		0	167	110	90	1	2	1	0	1	1	1	0	0	0	0
128	78	1	0				1	1	165	60.2	22.112	1	0	0	5.5	0	0.83	68.1	0	0	13.5	0.11	37.4	0	0	0	4	1	1	1	0	0	0		0	137	88	88	3	1	0	0	0	0	0	0	0	0	0
129	67	1	0				0	1	165	99	36.3636	0	1	1	6.7	1	0.85	69.3	0	0	12.9	0.11	94.2	1	0	1	1or2	0	0	0	0	0	0		0	142	82	92	3	1	1	1	1	0	0	1	0	1	0
130	71	0	0				1	1	150	49	21.7778	0	1	1	11	0	0.68	64.3	0	0	11.7	0.79	385.2	0	0	0	1or2	0	0	0	0	0	0		0	142	38	72	1	2	0	0	0	1	1	0	0	1	0
131	76	1	0				0	1	175	91	29.7143	0	1	1	6.1	1	0.97	57.9	1	0	14.4	0.03	37.4	0	0	0	1or2	0	0	0	0	0	0		0	139	82	60	1	1	0	0	1	1	1	0	0	1	0
132	79	1	0				2	0	163	58	21.83	0	1	0	6.2	0	1.68	31.4	1	0	13.1	3.04	434.2	0	0	0	1or2	0	0	0	0	0	0		0	124	70	55	1	2	0	0	0	0	0	0	0	0	0
133	76	1	0				3	0	162	61	23.2434	1	1	1	9.3	0	0.84	67.7	0	0	11.2	0.62	373.8	0	0	0	3	0	0	0	0	0	0		0	142	87	121	1	1	0	0	0	0	0	0	0	0	0
134	97	0	0				1	1	136	48	25.9516	0	1	1	6.8	0	1.56	23.7	1	0	10.4	0.49	146.2	0	0	0	3	0	1	1	0	0	0		0	86	61	63	3	1	0	0	0	0	1	0	1	0	0
135	81	0	0				0	1		38		0	0	1	6.9	0	0.96	27.8	1	0	8.4	0.1		0	0	0	1or2	0	0	0	0	0	0		0	135	77	102	3	1	0	0	0	0	0	0	0	0	0
136	50	1	0				0	1	171	83	28.3848	0	1	0	5.9	0	0.92	69.2	0	0	16.6	0.05	4.9	0	0	0	1or2	0	0	0	0	0	0		0	124	87	57	3	1	0	0	0				0	0	0
137	90	0	0				3	0	158	44	17.6254	0	1	1	7.7	1	1.02	38.6	1	0	10.3	1.5	1476.2	0	0	0	1or2	0	0	0	0	0	0		0	118	58	50	1	1	0	0	1	1	0	0	0	1	1
138	69	1	0				1	1	173	65	21.7181	1	0	0	5.9	0	0.82	71.5	0	0	13	0.13	286.5	0	0	0	4	0	1	0	0	0	0		0	98	76	84	3	1	0	0	0	0	0	0	0	0	0
139	81	1	1	2	1	1	1	1	154	53	22.3478	0	1	1	8.5	1	0.64	89.6	0	0	12.1	0.14	20	0	0	1	1or2	0	0	0	0	1	0		0	133	64	64	3	1	1	0	1	1	0	0	0	1	1
140	87	1	0				0	1	159	72	28.4799	0	1	0	4.9	0	0.73	76	0	0	12.5	0.35	143.1	0	0	0	1or2	0	0	0	0	0	0		0	134	60	44	3	1	0	0	0	0	0	0	0	0	0
141	88	0	0				1	1	145	32.5	15.4578	0	1	0	5.7	0	0.4	108.1	0	0	10.2	0.15	223.3	0	0	0	1or2	0	0	1	0	0	0		0	118	60	54	1	1	0	0	0	1	1	0	0	0	0
142	77	1	0				1	1	153	59	25.204	0	1	1	7.1	1	0.47	127.4	0	0	13.7	0.01	18.3	0	0	1	1or2	0	0	0	0	0	0		0	134	71	65	2	1	1	0	1	1	0	0	0	1	0
143	70	1	0				2	0	170	62	21.4533	1	1	0	5.6	1	0.68	87.4	0	0	13.3	0.03	16.5	0	0	0	4	0	1	0	1	0	1	transient	0	49	33	40	3	1	0	0	0	0	0	0	0	0	0
144	55	1	0				0	1	169	65	22.7583	0	1	1	8.6	1	10.98	405	0	1	11.5	0.29	2022.7	0	0	1	4	1	1	1	0	0	0		0	132	96	156	3	1	1	1	1	0	0	1	1	1	0
145	88	0	0				1	1	150	48	21.3333	0	1	0	5.8	1	1.13	34.7	1	0	13.2	0.29	563.2	0	0	0	1or2	0	0	0	0	0	0		0	158	82	78	1	1	0	1	0	0	0	0	0	0	0
146	80	1	0				2	0	158	58	23.2335	0	1	0	5.6	1	0.95	58.3	1	0	12.8	0.13	8.9	0	0	0	1or2	0	0	0	0	0	0		0	150	86	60	3	1	0	0		0	0	0	0	0	0
147	83	0	0				2	0	152	56	24.2382	0	1	1	7.1	1	0.88	46.4	1	0	12.2	0.83	25.4	0	0	0	1or2	0	0	0	0	0	0		0	124	56	66	3	1	0	0	0	1	1	0	0	1	0
148	66	1	0				0	1	166	65	23.5883	0	1	0	5.6	0	1.72	32.2	1	0	12.2	0.32	35.9	0	0	0	1or2	0	0	0	0	0	0		0	142	82	78	1	1	0	0	0	1	1	0	1	0	0
149	76	1	0				2	0	167	70	25.0995	0	1	1	6.5	1	0.97	57.9	1	0	15.8	0.1	20.1	0	0	0	1or2	0	0	0	0	0	0		0	172	80	72	1	1	0	0	1	1	1	0	0	0	0
150	87	0	0				1	1	151	50	21.9289	0	1	0	5.8	0	0.74	55.3	1	0	10.8	0.65	474.2	0	0	0	1or2	0	0	0	0	0	0		0	123	73	88	1	1	0	0	0	0	0	0	0	0	0
151	83	0	0				0	1	125	46	29.44	0	1	0	6.3	1	1.74	22	1	0	10.8	0.06	328.6	0	0	0	1or2	0	0	0	0	0	0		0	120	58	66	3	1	0	0	0	0	1	0	1	0	0
152	54	1	0				1	1	176	92	29.7004	1	0	0	5.5	1	1	61.7	0	0	17.3	0.12	4	0	0	0	1or2	0	0	0	0	0	0		0	106	80	79	3	1	0	0	0	0	0	0	0	0	0
153	88	0	0				3	0	157	42	17.0392	0	1	1	6.6	0	0.8	33.7	1	0	10	7.95		0	0	0	1or2	0	0	0	0	0	0		0	166	77	68	2	1	0	0	0	1	1	0	0	0	0
154	48	1	0				0	1	171	84	28.7268	1	0	1	9	1	0.52	130.6	0	0	13.4	0.25	10.9	0	0	0	1or2	0	0	0	0	0	0		0	138	80	103	1	1	0	0	0	0	0	0	0	0	0
155	69	1	0				0	1	168	65	23.03	0	1	0		1	1.06	59.1	1	0	12.1	0.05	11.2	0	0	1	1or2	0	0	0	0	0	0		0	150	92	43	3	1	1	0	1	1	0	0	0	0	0
156	58	1	0				0	1	171	79	27.0169	1	1	1	9	0	2.18	25.8	1	0	13.9	9.14	332.7	0	0	0	1or2	0	0	0	0	0	0		0	179	81	98	1	2	0	0	0	1	1	0	0	1	1
157	76	1	1	2	1	3	0	1	153	50	21.3593	0	1	0	6.5	0	0.87	65.2	0	0	12.5	0.02	87.3	0	0	0	1or2	0	0	1	0	1	0		1	124	58	36	3	1	0	0	0	1	0	0	0	0	0
158	77	1	0				2	0	161	77	29.7056	0	1	1	6.9	1	1.22	44.9	1	0	13.5	0.09	39.8	1	0	1	1or2	0	0	0	0	0	0		0	176	89	72	2	1	0	1	1	0	1	1	0	0	0
159	57	1	0				1	1	178	73	23.04	0	0	0	5.6	0	1.25	47.6	1	0	13.5	0.02	12.5	0	0	0	4	0	1	1	1	0	1	transient	0	86	67	64	3	1	0	0	0	0	0	0	0	0	0
160	72	1	0				1	1	163	58	21.83	0	1	1	7.7	1	0.85	67.9	0	0	15.3	0.06	4	0	0	0	1or2	0	0	0	0	0	0		0	184	98	104	3	1	0	0	0	1	1	0	0	1	1
161	84	0	0				0	1	150	53	23.5556	0	0	0	6	0	0.71	58.5	1	0	10.7	0.85	374	0	0	0	1or2	0	0	1	1	0	1	transient	0	94	50	42	3	1	0	0	0	0	0	0	0	0	0
162	80	0	0				3	0	140	38.8	19.7959	0	0	0	6.6	0	0.61	70	0	0	12.3	0.2	34.6	0	0	0	1or2	0	0	0	0	0	0		0	118	57	54	3	1	0	0	0	0	0	0	0	0	0
163	85	0	0				1	1	155	50	20.8117	0	0	0	6	0	0.75	54.9	1	0	8.5	7.64	1315.4	0	0	0	1or2	0	0	0	0	0	0		0	112	86	80	1	1	0	0	0	0	0	0	0	0	0
164	54	1	0				0	1	165	66.9	24.573	1	0	0	5.9	1	0.84	74.7	0	0	13.1	0.14	6.1	0	0	0	1or2	0	0	0	0	0	0		0	121	77	63	3	1	0	0	0	0	0	0	0	0	0
165	70	1	0				0	1	170.8	70.6	24.2008	0	1	1	5.5	0	1.11	51.1	1	0	14.5	0.06	176.6	0	0	0	1or2	0	0	0	1	0	1	transient	1	93	62	46	3	1	1	0	0	1	0	0	0	0	0
166	58	1	0				0	1	170.5	74.3	25.5588	0	1	0	6	0	0.73	85.4	0	0	14.4	0.22	8.2	0	0	0	1or2	0	0	0	0	0	0		0	117	86	67	3	1	0	0	0	1	0	0	0	0	0
167	49	1	0				3	0	170	53	18.3391	0	1	1		0	4.52	12.2	1	1	10	0.11		0	0	0	4	0	1	1	0	0	0		0	83	62	78	3	1	0	0	0	0	1	0	0	1	0
168	77	1	0				2	0	154.2	59	24.8132	0	1	1	6.4	0	0.93	60.4	0	0	13.4	0.02	51.3	0	0	0	1or2	0	0	0	0	0	0		0	106	58	74	3	1	0	1	0	1	0	0	0	1	0
169	87	1	0				2	0	156.5	63	25.7224	0	1	1	6.4	1	1.19	44.5	1	0	12.6	0.06	131.6	0	0	0	1or2	0	0	0	0	0	0		0	163	71	62	3	1	0	1	1	0	1	0	0	1	0
170	60	1	0				0	1	175	55	17.9592	1	0	0	5.3	0	0.48	133.7	0	0	15.5	0.03	10.7	0	0	0	1or2	0	0	0	0	0	0		0	130	70	70	3	1	0	0	0	0	0	0	0	0	0
171	46	1	1	2	1	1	2	0	172	71.6	24.2023	1	0	0	5.6	0	1.08	59.4	1	0	15.4	0.17	22.9	0	0	0	1or2	0	0	0	1	1	0		0	107	72	39	3	1	0	0	0	0	0	0	0	0	0
172	83	0	0				3	0	147	47	21.7502	0					1.05	38.2	1	0	8.6	6.44	1018.7	0	0	0	4	0	1	1	0	0	0		0	76	46	103	1	0
173	64	1	0				2	0	178	77.5	24.4603	0	1	1	6.9	1	1.11	52.5	1	0	14.2	0.04		0	0	0	1or2	0	0	0	0	0	0		0	141	92	59	3	1	0	0	0	1	1	0	0	1	0
174	52	1	0				2	0	170	85.5	29.5848	0	1	1	7	1	0.61	107.2	0	0	17.5	0.09	7	1	0	1	1or2	0	0	0	0	0	0		0	170	107	75	2	1	1	0	1	1	1	1	0	1	0
175	93	0	0				3	0	150	55	24.4444	0		1			1.48	25.4	1	0	9.8	0.04	861.4	0	0	0	4	0	1	0	0	0	0		0	86	44	54	3	1									1
176	77	1	0				0	1	158	70.6	28.2807	0	1	1	7.5	1	0.72	79.9	0	0	12.5	0.36	19	0	0	1	1or2	0	0	0	0	0	0		0	126	59	56	3	1	0	0	1	1	0	0	0	1	0
177	54	1	0				0	1	161	79.6	30.7087	1	1	1	10.6	0	0.67	95.7	0	0	15.7	0.77	12.6	0	0	0	1or2	0	0	0	0	0	0		0	170	90	110	3	1	0	0	0	0	0	0	0	0	0
178	73	0	1	2	1	1	3	0	150	35.8	15.9111	0	1	0	5.9	0	1.77	30.1	1	0	10.4		530.2	0	0	0	4	0	1	0	1	1	0		0	114	52	55	1	1	0	0	0	0	1	0	0	0	0
179	69	1	1	1	4	1	2	0	173.2	75.1	25.0348	0	1	0	5.7	0	1.24	45.1	1	0	15.5	0.14	29.8	0	0	0	1or2	0	0	0	1	1	0		0	121	85	45	3	1	0	0	0	1	0	0	0	0	0
180	84	1	0				1	1	154	55.2	23.2754	0	1	0	6.1	1	1.35	39.2	1	0	13.3	0.11	54.5	1	0	1	4	0	1	1	0	0	0		0	74	52	54	3	1	0	0	0	0	1	0	0	0	0
181	46	1	1	1	1	1	1	1	174	77	25.4327	1	0	1	9.6	0	0.74	65	0	0	15.2	0.27	6.9	0	0	0	1or2	0	0	1	1	1	0		0	110	78	48	3	1	0	0	0	0	0	0	0	0	0
182	64	1	0				1	1	164	67	24.9108	0	1	1	11.9	1	0.92	64.4	0	0	17.1	0.37	102.2	0	0	0	1or2	0	0	0	0	0	0		0	152	76	82	1	2	0	0	0	0	0	0	0	0	0
183	81	1	1	2	1	2	1	1	155	52	21.6441	0	1	0	5.9	0	0.9	61.7	0	0	12.3	0.05		0	0	0	1or2	0	1	1	0	1	0		0	52	51	55	3	1	0	0	0	1	1	0	0	0	0
184	90	0	0				1	1	145	40	19.025		1	0	5.8	1	1.14	34.1	1	0	10.3	0.2	439.2	0	0	0	1or2	0	0	0	0	0	0		0	97	49	62	3	1	0	0	0	1	0	0	1	0	0
185	62	1	0		0		0	1		64		1	1	0	6.1	0	0.76	80.1	0	0	13.9	0.04	23.2	0	0	0	1or2	0	0	0	0	0	0		0			67	3	1	0	0	0	0	0	0	0	0	0
186	80	1	0				1	1	152.2	58.9	25.4265	0	1	1	7.1	1	3.62	13.5	1	0	13.1	10.54	292.6	0	0	0	1or2	0	0	0	0	0	0		0	102	56	59	2	0	1	1	1	1	1	1	1	1	0
187	67	1	0				3	0	172	55	18.5911	0	0	1	6.7	1	1.12	51.3	1	0	10.4	0.02	32.6	0	0	0	4	1	1	1	0	0	0		0	60	43		3	1	0	0	1	0	0	0	0	1	0
188	93	0	0				1	1	138	50	26.255	0	0	0	5.7	1	0.54	76.6	0	0	13.9	0.09	41.6	0	0	0	1or2	0	0	0	1	0	1		0	125	79	42	1	1	0	0	0	0	0	0	0	0	0
189	84	1	0				1	1		72		1	1	1	6.8	1	1.94	26.3	1	0	11.6	0.09	350.8	0	0	0	1or2	0	1	0	0	0	0		0	115	83	95	1	0	0	0	1	1	1	0	0	1	0
190	99	0	0				0	1				0	0	1	8.9	0	2.64	13.3	1	0	10	10.65	2487.3	0	0	0	3	0	0	0	1	0	1	transient	0	116	56	37	1	0	0	0	0	0	0	0	0	0	0
191	77	0	0				0	1		56.2		0	1	0	6.2	1	0.63	68.3	0	0	13.7	10.32	165.7	0	0	0	1or2	0	0	0	0	0	0		0	115	59	84	1	0	0	0	1	1	1	0	0	0	0
192	49	0	0				0	1	162	58	22.1003	1	0	0	6.4	1	0.54	92.1	0	0	14.1	0.04	17.5	0	0	0	1or2	0	0	0	0	0	0		0	112	64	58	3	1	0	0	0	0	0	0	0	0	0
193	69	1	0				2	0	170	70	24.2215	1	1	1	7.5	1	0.7	85	0	0	16.3	0.5	20.8	0	0	0	1or2	0	0	0	0	0	0		0	152	84	97	1	1	0	0	0	1	1	0	1	1	0
194	84	1	0				2	0	154	56	23.6128	0	1	0	6.5	0	0.73	76.7	0	0	13.5	0.09	103.4	0	0	0	1or2	0	0	0	0	0	0		0	144	72	75	1	1	0	0	0	1	1	0	1	0	0
195	64	1	0				0	1	172	65	21.9713	1	0	0	5.8	0	0.73	83	0	0	15	0.14	4.9	0	0	0	1or2	0	0	0	0	0	0		0	110	72	86	3	1	0	0	0	0	0	0	0	0	0
196	91	0	0				3	0	150	38	16.8889		0	0	5.6	0	0.73	55.4	1	0	14.2	0.1	35.6	0	0	0	1or2	0	0	1	0	0	0		0	112	76	92	3	1	0	0	0	0	1	0	0	0	0
197	69	1	0				0	1	170	75	25.9516	1	1	1	10.7	1	1.01	56.9	1	1	16.1	0.51	12.9	0	0	0	1or2	0	0	0	0	0	0		0	147	94	66	3	1	0	0	1	1	0	0	0	1	0
198	84	0	0				2	0	147	60	27.7662	0	1	1	7	1	0.6	70.3	0	0	13.3	0.07	86.6	0	0	0	1or2	0	0	0	0	0	0		0	142	79	56	1	1	0	0	1	1	0	0	0	1	0
199	59	1	0				1	1	167	60	21.5139	0	0	0	5.7	1	1.01	59.5	1	0	13.3	0.05	6	0	0	0	1or2	0	0	0	0	0	0		0	121	75	56	3	1	0	0	0	0	0	0	0	0	0
200	71	1	0				0	1	158	62	24.8358	1	1	0	5.3	1	0.9	64.1	0	0	14.6	0.09		0	0	0	1or2	0	0	0	0	0	0		0	162	87	77	3	1	0	0	0	1	0	0	0	0	0
201	89	1	0				2	0	160	75	29.2969	1	1	1	6.4	1	1.54	33.4	1	0	13.1		489.7	0	0	1	1or2	0	0	0	0	0	0		0			63	1	1	0	1	0	0	0	0	1	1	0
202	65	1	0				0	1	165	53	19.4674	1	0	0	6	0	0.62	98.8	0	0	13.2	0.1	157.2	0	0	0	1or2	0	0	0	0	0	0		0	134	78	94	1	1	0	0	0	0	0	0	0	0	0
203	33	1	0				0	1	160	56	21.875	1	0	0	6	0	0.64	115.9	0	0	13.7	0.07	4	0	0	0	1or2	0	0	0	0	0	0		0	98	72	50	3	1	0	0	0	0	0	0	0	0	0
204	81	1	0				3	0	160	50	19.5312		1	0	5.8	0	1.14	47.6	1	0	12.4	0.18		0	0	0	4	1	1	1	0	0	0		0	251	163	124	3	1	0	0	0	1	1	1	0	0	0
205	77	0	0				1	1	152.7	57.8	24.7885	0	1	0	5.8	0	0.74	57.3	1	0	12.5	0.21	45.9	0	0	0	1or2	0	0	0	0	0	0		0	147	81	85	1	1	0	0	0	0	0	0	0	0	0
206	63	1	1	2	1	2	1	1	165	65	23.8751	0	1	1	6.9	0	0.7	87.3	0	0	11.7	0.14	27	0	0	0	1or2	0	0	0	0	1	0		0	122	60	48	3	1	0	0	0	1	0	0	0	1	0
207	88	0	0				1	1	143	40	19.5609	0	1	0	5.9	0	0.57	73.4	0	0	10.4	0.07	153.7	0	0	0	1or2	0	0	0	0	0	0		0	140	75	66	1	1	0	0	0	0	0	0	0	0	0
208	53	1	0				0	1	167	68	24.3824	0	0	0	5.6	0	0.99	62.8	0	0	10.1	21.09	1150	0	0	0	1or2	0	0	0	1	0	1	transient	0	107	73	57	2	0	0	0	0	0	0	0	0	0	0
209	70	1	0				1	1	167	65	23.3067	1	1	0	5.6	0	0.81	72.2	0	0	13.5	0.23	16.1	0	0	0	1or2	0	0	0	0	0	0		0	148	82	71	3	1	0	0	0	0	0	0	0	0	0
210	85	1	0				1	1	153	51	21.7865	1	0	1	8.2	1	0.9	60.8	0	0	13.8	2.3	73.3	0	0	0	1or2	0	0	0	0	0	0		0	122	47	60	3	1	0	0	0	0	0	0	0	0	0
211	65	1	0				1	1	162.8	52.2	19.6953	1	1	0	5	0	1.18	48.8	1	0	13.4	0.07	13.8	1	0	1	1or2	0	0	0	0	0	0		0	96	60	56	3	1	0	0	0	0	0	0	0	0	0
212	78	1	0				0	1	167.6	57.3	20.3989	0	1	1	4.9	1	13.79	3.1	1	1	9.7	1.73	1072.5	1	0	1	1or2	0	0	0	0	0	0		0	132	77	76	1	1	1	1	1	1	1	0	0	1	0
213	80	1	0				0	1	172.8	74.6	24.9834	0	1	1	6.6	1	3.78	12.9	1	0	9.5	0.21	131.1	0	0	0	1or2	0	0	0	0	0	0		0	169	77	94	2	1	0	0	1	1	1	0	1	0	1
214	66	1	0				1	1	170	66.9	23.1488	1	1	0	5.2	1	1.04	55.8	1	0	14.2	0.06	4.2	0	0	0	1or2	0	0	0	0	0	0		0	144	89	90	1	1	0	0	1	1	0	0	0	0	0
215	48	1	1	1	1	1	1	1	163	103	38.767	1	1	1	8.1	1	0.91	70.8	0	0	12	0.27	33.4	1	0	1	4	0	1	1	1	1	0		0	46	32	30	3	1	1	0	1	1	1	1	0	1	1
216	49	1	0				0	1	164	82	30.4878	1	0	1	12	1	0.53	127.2	0	0	15	0.11	18	0	0	0	1or2	0	0	0	0	0	0		0	136	87	71	3	1	0	0	0	0	0	0	0	0	0
217	63	1	0				1	1	158	56	22.4323	1	1	1	9.7	0	1.13	51.7	1	1	13	7.93	800.3	0	0	0	1or2	0	0	0	0	0	0		0	179	102	64	1	0	0	0	0	0	0	0	0	0	0
218	79	0	1	1	3	1	0	1	155	35	14.5682	0	0	0	6.4	0	0.98	41.8	1	0	11.4	9.58	675.6	0	0	0	1or2	0	0	1	1	1	0		0	116	52	54	3	0	0	0	0	0	0	0	0	0	0
219	85	0	0				3	0	150	55	24.4444	0	1	0	5.6	0	0.83	49.3	1	0	11.2	0.34	744	0	0	0	4	0	1	0	0	0	0		0	78		78	3	1	0							0	0
220	58	1	0				0	1	165	51.8	19.0266	0	0	0	5.8	0	2.23	25.2	1	0	14.2	12.51		0	0	0	4	0	0	0	0	0	0		0	91	46	148	3	1	0	0	0	0	0	0	0	0	0
221	69	1	0				0	1	169	64.2	22.4782	1	1	0	5.4	1	0.49	58	1	0	15.4	0.24	206	0	0	0	1or2	0	0	0	0	0	0		0	160	80	70	1	1	0	0	1	0	1	0	0	0	0
222	57	1	0				0	1	168	85	30.1162	1	1	1	10.8	1	0.81	76.6	0	0	16.2	1.96	62.1	0	0	0	1or2	0	0	0	0	0	0		0	114	77	92	3	1	0	0	1	1	1	0	0	1	0
223	85	1	0				0	1	157	66.2	26.8571	0	0	0	5.6	1	0.57	41.4	1	0	14	0.48	20.6	1	0	1	4	0	1	0	0	0	0		0	73	46	43	3	1	0	0	0	0	0	0	0	0	0
224	79	1	0				2	0	147	52.6	24.3417	0	1	0	6.3	1	0.54	80.3	0	0	10.7	0.24	207	0	0	0	1or2	0	0	0	0	0	0		0	138	103	50	3	1	0	0	0	0	0	0	0	0	0
225	51	1	0				0	1	170	79.1	27.3702	1	1	1	9.1	1	0.92	68.8	0	0	13.7	0.12	154	1	0	1	1or2	0	0	0	0	0	0		0	122	79	78	3	1	1	0	1	0	0	1	0	0	1
226	79	1	1	2	13	1	1	1	158	75	30.0433	0	1	1	7.7	0	1.88	27.7	1	0	14.4	3.55	488	0	0	0	4	0	0	0	1	1	0		0	171	144	48	1	2	0	0	0	1	0	0	0	0	0
227	44	1	0				2	0	177	85	27.1314	1	1	1	7.6	1	0.6	114	0	0	13.5	0.24	31.5	0	0	0	1or2	0	0	0	0	0	0		0	166	92	76	1	1	0	0	0	0	0	0	0	0	0
228	78	1	0				1	1	167	60.6	21.729	0	0	1	8.3	0	1.26	43.1	1	0	14.1	0.22	566	0	0	0	1or2	0	0	0	0	0	0		0	126	69	51	2	1	0	0	0	0	0	0	0	0	0
229	71	0	0				2	0	147	53.6	24.8045	0	1	0	5.7	1	0.44	103.6	0	0	12.5	0.16	20.1	0	0	0	1or2	0	0	0	0	0	0		0	137	74	64	1	1	0	0	1	0	0	0	0	0	0
230	66	1	1	2	1	2	1	1	158	48.1	19.2677	0	1	1	6.2	0	7.73	6.2	1	1	10.4	0.42	237	0	0	0	1or2	0	0	0	0	1	0		0	174	88	45	3	1	0	0	0	1	1	0	0	1	0
231	53	1	0				1	1	161	85	32.7919	1	1	1	7.5	0	0.67	96.2	0	0	15.8	0.24	10.6	0	0	0	1or2	0	0	0	0	0	0		0	146	94	66	3	1	0	0	0	0	0	0	0	0	0
232	91	1	0				0	1	150	47	20.8889	0	1	0	4.6	0	0.54	104.3	0	0	8.7	0.29	46.9	0	0	0	1or2	0	0	0	0	0	0		0	138	66	90	1	1	0	0	0	0	1	0	0	0	0
[truncated: 46 more columns]
